# Supplementary material for: ABCB1 inhibition provides a novel therapeutic target to block TWIST1-induced migration in medulloblastoma
Source: Neurooncol Adv. 2021 Apr 28;3(1):vdab030. doi: 10.1093/noajnl/vdab030 (PMC8080134; doi:10.1093/noajnl/vdab030)
Supplement: vdab030_suppl_Supplementary_Materials [file vdab030_suppl_supplementary_materials.zip]

Archive with 3 entries (3 files):
- Supplementary Methods, Figures Videos and tables.docx
- Media1.wmv
- Media2.wmv
